# Supplementary material for: Cross-Species Insights into In Vitro Maturation Defects of the Oocyte and Identification of Crucial Regulators for Sheep Oocyte Maturation
Source: Antioxidants (Basel). 2025 Dec 13;14(12):1499. doi: 10.3390/antiox14121499 (PMC12730067; doi:10.3390/antiox14121499)
Supplement: Supplementary file 1 [file antioxidants-14-01499-s001.zip]

Archive with 2 entries (2 files):
- Supplementary Material 1.pdf
- Supplementary Material 2-5.pdf
